# Supplementary material for: Metformin and cancer in type 2 diabetes: a systematic review and comprehensive bias evaluation
Source: Int J Epidemiol. 2016 Dec 12;46(2):728–44. doi: 10.1093/ije/dyw275 (PMC5837266; doi:10.1093/ije/dyw275)
Supplement: Supplementary Data [file dyw275_supp.zip]

Archive with 2 entries (2 files):
- ije-2015-12-1620-File012.docx
- ije-2015-12-1620-File011.docx
